# Supplementary material for: The Dynamics of Synthesis and Localization of Jumbo Phage RNA Polymerases inside Infected Cells
Source: Viruses. 2023 Oct 16;15(10):2096. doi: 10.3390/v15102096 (PMC10612078; doi:10.3390/v15102096)
Supplement: Supplementary file 1 [file viruses-15-02096-s001.zip]

Archive with 1 entries (1 files):
- viruses-2620111-supplementary.pdf
